# Supplementary material for: The Nature of Age-Related Differences in Knee Function during Walking: Implication for the Development of Knee Osteoarthritis
Source: PLoS One. 2016 Dec 14;11(12):e0167352. doi: 10.1371/journal.pone.0167352 (PMC5156354; doi:10.1371/journal.pone.0167352)
Supplement: S1 Table — Each row contains data for a participants and each column is a PC score. (XLSX) [file pone.0167352.s001.xlsx]

## Sheet: PC SCORE-standardized inputs-JU
Subject	Group	PC1	PC2	PC3	PC4	PC5	PC6	PC7	PC8	PC9	PC10	PC11	PC12	PC13	PC14	PC15	PC16	PC17	PC18	PC19	PC20	PC21	PC22	PC23	PC24	PC25	PC26	PC27	PC28	PC29	PC30	PC31	PC32	PC33	PC34	PC35	PC36	PC37	PC38	PC39	PC40	PC41	PC42	PC43	PC44	PC45	PC46	PC47	PC48
Y1	1	3.78479	-12.431	-17.454	14.1473	-10.8882	0.873625	-7.9157	-1.17052	2.52787	3.19743	-0.347116	1.86884	-2.01897	0.763461	0.735982	-3.0837	-0.411953	-2.68821	-0.715989	-1.36648	0.39136	2.90459	1.0386	-0.455241	0.277795	0.606755	1.28818	0.592733	0.631048	-0.245181	-0.28279	0.268855	0.0876625	0.481034	-0.0326257	-0.493756	-0.222958	-0.225339	-0.109105	-0.0431428	0.0139406	0.16707	-0.0669389	0.0504256	-0.0219215	-0.0238436	-0.00976337	-0.00395885
Y2	1	38.8923	20.167	5.43731	-0.0154963	3.05151	3.2373	-3.14407	8.20304	3.34271	2.13948	-6.15042	-4.13611	0.171465	2.89295	0.713424	-1.18739	-0.795046	0.833344	0.227994	-0.0424373	0.611762	-0.0979575	-0.928493	0.165745	-2.0954	-0.0481603	-1.64891	0.692692	-0.67871	-0.697475	0.283092	-0.0602626	0.323151	0.566855	-0.165145	-0.169821	-0.171444	-0.181976	-0.0471903	-0.0532598	0.079866	-0.0410335	0.0089719	0.0291109	-0.0336424	-0.0248697	0.00829636	-0.0186933
Y3	1	9.47008	5.39818	-8.20651	5.82679	2.5197	3.58157	1.7383	-0.200922	-1.56221	-2.18653	1.32202	-4.04641	-0.172884	-0.686775	-4.13806	-0.842046	-1.78951	0.94161	0.0996341	-1.48895	0.335572	3.1389	-0.620715	1.61432	-1.15069	-0.365611	0.540987	-0.158974	0.0560234	-0.316663	0.0704701	0.322788	-0.181183	0.516684	0.35525	0.226031	-0.0763412	0.305222	-0.116401	-0.0999356	-0.315932	-0.0412983	-0.0568577	-0.0323421	-0.0403294	-0.00574023	-0.00994683	-0.00978291
Y4	1	-26.4835	29.5225	-10.5771	-0.191378	14.3811	9.88143	-0.89192	6.66574	6.39387	1.76586	4.38341	3.9478	-2.97599	-3.31308	0.18596	-0.888003	0.0696626	1.42412	0.538711	0.247658	-0.870187	1.20015	0.354139	-2.43517	-1.02905	0.111466	-0.637139	-0.752623	0.61855	0.306628	-0.102165	-0.295493	0.029723	-0.0838537	0.371934	-0.174572	-0.152921	0.153346	-0.0690924	0.115106	-0.0705656	-0.0369665	-0.0333597	-0.000302173	0.0313698	-0.0368021	-0.0378606	0.0416734
Y5	1	33.2379	-15.7754	0.486556	-22.0561	-1.28095	3.57276	-4.55453	-1.8492	0.452872	3.7461	2.27553	4.69729	-2.64841	1.23851	6.15128	-4.40296	-0.681638	-0.701683	1.61492	-1.11829	2.304	-1.86255	-0.250304	-0.495454	0.294871	-0.652979	1.33236	0.300992	0.0207007	-0.280858	0.153331	-0.368102	0.339188	0.218291	0.130833	-0.112903	0.0731567	0.147138	-0.0503805	0.183783	0.0217425	-0.0427214	0.00213433	-0.0179586	-0.0428941	0.0120797	0.0218295	0.0168423
Y6	1	25.5757	-23.0985	-1.72744	20.8484	-6.98986	1.48921	0.796122	-2.56969	1.12244	1.69085	0.796613	0.741075	-5.14424	-0.469557	-3.06868	-1.21729	-0.750618	1.7106	1.57035	1.47883	-0.723184	0.221649	-0.314897	1.09458	0.483229	0.703836	0.0335699	-1.29252	-0.119276	-0.667977	0.65633	-0.720215	-0.0618209	0.0389678	0.0517743	0.226654	0.203891	0.229911	-0.213702	-0.120447	0.0717186	-0.0690341	0.0251803	-0.00552025	-0.0479072	0.00287191	-0.0129453	0.00216578
Y7	1	48.7629	-8.70675	-3.14989	-6.5058	-6.64808	-1.92685	-0.692529	4.46987	3.96194	4.47358	3.81281	7.25767	0.686187	-2.2749	-2.50509	0.443267	1.82338	-0.473353	-0.834787	2.19267	2.0552	-0.868583	-0.371047	1.90615	-0.615975	0.799393	-0.727905	1.0599	0.0487457	0.8709	0.585959	-0.0436303	-0.536564	0.166922	-0.316756	0.434913	-0.212248	-0.179013	0.00608305	-0.0194092	-0.0282703	-0.0678696	-0.0134626	-0.00710627	0.0526392	-0.00521195	0.0257233	-0.0290305
Y8	1	-1.28917	-4.76558	-2.24051	4.17051	9.85188	0.126694	-9.05361	-16.837	6.39658	0.939538	0.217808	-0.539329	-0.441701	-3.20918	-0.364545	-2.32152	3.57118	-1.85186	1.32429	0.370259	-0.151461	-0.790416	0.985849	-0.510427	1.76833	-0.815551	-1.72032	1.11875	0.232025	-0.708642	-1.01771	0.0301899	-0.112234	0.153781	-0.170961	0.127223	-0.0763375	0.070253	-0.113104	0.0583407	-0.0176041	-0.108588	0.0295353	-0.00873795	-0.0187157	-0.0472936	0.0216742	-0.0128161
Y9	1	15.585	8.3893	-20.0443	5.13736	3.98758	3.0374	-2.81861	6.78558	3.48667	1.82854	4.66682	2.6243	3.50712	2.26537	-2.47803	-1.2405	-0.44836	0.0803534	0.598289	-0.603238	0.652621	0.293034	-0.450234	0.592796	1.47775	0.197074	-0.672413	-0.654014	-0.990125	-0.0222915	-0.263338	0.214206	-0.471587	-0.364538	-0.143774	-0.0683054	0.0166936	-0.0647943	0.160371	0.151151	-0.128603	-0.00776653	-0.0349989	-0.0521617	-0.0323175	0.0592297	-0.0162501	0.0069378
Y10	1	41.3192	22.736	-3.27307	9.32404	2.0579	-2.53351	0.488149	5.58235	-2.72078	-2.74448	-0.240518	-0.655558	3.06672	0.185596	2.42691	-1.74381	0.51263	-1.24607	-1.78848	1.41228	-0.945646	-0.725559	2.08011	0.674543	-0.302862	0.686923	0.509964	0.876957	0.682	0.466069	-0.301018	0.521945	-0.228886	0.4646	0.186418	-0.209193	0.220164	0.0685157	-0.00439181	0.136537	-0.0267744	-0.0421679	0.0135198	-0.0361057	0.00110342	0.0164208	0.0255032	0.0341093
Y11	1	3.16874	13.2206	-16.4954	-10.2992	3.02589	-0.280438	-1.17547	-2.98375	0.194273	4.8055	-0.804055	1.96474	4.52266	3.74622	0.101479	1.0107	-1.1664	-2.3548	-0.408793	1.18633	-2.02626	-2.65844	0.807151	-0.71718	-0.552224	-0.422862	1.53852	0.19685	-0.46734	0.218844	0.487234	0.376365	0.174704	0.219441	-0.171584	0.304678	0.0626998	0.332618	-0.0298226	-0.0434166	0.00482077	0.0377293	0.076238	-0.0616579	0.00536693	-0.0486901	-0.0174767	-0.024896
Y12	1	6.37714	-0.444959	-9.92201	1.73804	1.16047	-0.420697	1.23603	-3.41325	0.956832	1.51441	-3.37247	-0.992914	0.0557492	0.952121	1.1491	1.22699	-0.156514	-0.341738	0.421227	0.181692	-0.693115	0.30783	0.26639	0.0939707	-0.761187	0.635714	-0.409054	-0.137301	0.541776	0.161101	0.260621	0.192255	-0.129913	-0.579682	-0.0967063	-0.15034	0.258646	-0.0757551	0.168563	0.0775408	-0.026375	0.0507837	0.0824345	0.0700914	0.0373728	-0.00521484	0.00335874	-0.010434
Y13	1	52.1051	12.2638	3.2055	-3.70235	2.47801	1.28788	-6.16403	-7.40786	-2.18455	-1.20756	0.395447	0.322792	2.35789	1.49345	-4.03484	1.38515	0.768877	-3.76657	-0.355257	-0.246104	-0.213427	-0.181296	-0.218014	-1.33926	0.766096	-0.109929	-0.729717	-0.576761	0.797411	-0.188572	1.43555	-0.344765	-0.829003	0.443827	0.220047	-0.538529	-0.0636703	-0.120954	0.108761	-0.120203	0.0998533	-0.0151423	-0.0379979	-0.0342746	-0.0202551	0.0748526	-0.00483243	0.0115137
Y14	1	-9.19559	1.75476	-10.036	-6.21373	3.92803	-3.23152	-4.25249	0.884097	2.08359	-6.43284	0.563216	-1.24612	2.45565	-0.0508179	-1.84742	-4.54094	-2.44877	3.87823	-0.322132	1.50391	-0.503562	0.343056	0.866224	0.0391436	-0.471896	1.2743	-0.522975	0.506978	-0.44747	-0.247337	-0.240134	-0.531739	0.167932	-0.173196	0.00544926	-0.093689	-0.0192154	-0.0496376	0.133341	0.0556851	0.083605	0.155464	0.0243042	-0.081865	0.0311354	-0.0210892	0.0191748	-0.0536621
Y15	1	52.3872	12.7375	-10.4487	0.968669	3.24603	-6.82145	1.0192	-3.25616	-5.14103	-1.32585	-0.85243	-1.5728	-3.71357	2.29019	1.30139	1.5971	-0.427718	2.01146	0.175249	0.88316	0.307247	0.583282	0.343411	0.839905	-0.151361	-2.3517	0.682359	-0.99762	-0.338073	0.251235	-0.0163762	-0.645369	-0.203011	-0.332089	0.0127254	-0.00634978	-0.168238	-0.357857	-0.0209082	0.19535	-0.0477744	0.0667898	0.0298635	-0.0338992	-0.00686937	-0.0019074	0.00140864	0.0134927
Y16	1	-9.46201	-13.1919	-19.5268	-0.849611	5.74433	0.774058	-6.84192	-1.57216	2.15676	5.13718	0.495871	1.2348	3.58956	4.99097	-1.64174	0.97562	1.22393	1.20265	-0.139975	-1.418	-1.54362	1.36914	-0.195146	0.422969	-0.888311	-0.67613	-0.654452	0.962432	-0.328204	-0.267574	-0.0577886	-0.192963	0.315411	-0.0730003	0.0232413	-0.211192	0.0967602	0.130829	0.0132344	-0.0554737	-0.0875287	-0.0808963	0.0375055	0.0495962	0.0729997	0.0510645	-0.0165397	-0.00242388
Y17	1	12.2843	-29.2296	-9.10456	0.252966	-2.36691	-7.95137	1.4421	3.56539	-0.324767	-2.18201	-0.0365216	-3.10838	-0.911469	-2.64574	0.607382	1.791	2.95795	-0.314977	-0.442237	1.02858	-0.0570837	0.437584	1.12388	0.338839	-0.153845	-0.719615	0.150757	-0.428224	0.937765	-0.229756	0.883054	0.00895821	0.311529	-0.220799	-0.310038	0.0533111	-0.401397	0.154975	-0.0371683	0.231166	-0.018368	0.0140043	-0.0495878	0.0606986	-0.0653936	0.0341323	-0.0248826	-0.0402465
Y18	1	66.5679	-7.14631	-21.022	-0.755412	5.0073	-10.3869	0.133722	1.6159	0.0168364	0.801561	3.26201	0.682218	2.03345	-1.38204	1.7044	-1.17763	-1.68802	3.18453	0.108723	-1.82273	2.17994	-2.11365	0.0771482	-1.42037	0.795312	-0.143666	-0.683207	-1.50614	0.917756	-0.508395	-0.454548	0.356336	0.50658	0.191883	-0.123957	0.272105	0.208707	-0.0971704	-0.0448657	-0.147986	0.0196606	0.0755104	-0.0260572	0.0598155	0.0230832	0.0736686	-0.0240487	-0.0210367
Y19	1	76.601	28.3635	-1.41906	17.9529	9.29336	-10.0732	-8.06922	-0.110596	-5.64951	-0.415508	1.9248	1.23664	0.571762	-1.01599	-0.0700487	2.2	-0.129035	-1.83415	-0.311366	0.743421	0.216115	0.791114	1.38075	0.319232	-1.44071	-0.0359553	0.175611	0.0259497	0.375767	-1.46745	-0.0506701	-0.264269	0.386714	-0.16158	0.0131653	0.155415	0.31091	-0.112707	0.0765266	-0.0490017	0.069017	-0.0294415	0.00389591	-0.0644971	0.0282975	-0.0313185	-0.00611772	-0.00504263
Y20	1	12.8891	-17.3551	-0.757032	-2.31366	-0.880796	1.34551	3.02804	-1.72386	0.045533	-4.93021	5.2888	-0.227952	-1.63677	-3.16254	-4.30101	2.23474	1.07726	-0.228415	-1.71699	0.335044	0.895906	0.734159	-0.574498	-1.02148	-0.148654	0.195598	0.505068	0.68102	0.526572	-0.20475	-0.504241	-0.707545	-0.0735262	-0.477135	-0.161335	-0.297147	0.0287839	-0.180775	-0.144857	-0.049488	-0.0151746	-0.0127001	-0.0325705	-0.00767219	-0.00485663	-0.0292864	0.0460686	-0.00858772
Y21	1	45.821	-3.87981	2.84726	7.09925	3.7059	-0.866661	1.46067	3.14135	-7.52624	-1.40368	-4.09424	4.73373	-2.21515	1.42785	0.121635	-0.463516	1.81566	1.49935	1.69378	0.441156	1.43522	-2.15672	-1.05331	-1.3237	-0.145192	-0.390167	-0.897128	-0.418889	1.05177	0.456145	-0.384109	0.506641	-0.605186	-0.157632	0.494046	0.201402	-0.0708207	0.169067	-0.0244927	-0.109076	0.0764496	3.13295e-05	0.00998409	-0.0187129	0.000535221	-0.0352371	-0.0193128	0.00201809
Y22	1	-10.3223	-25.382	-6.95818	6.95287	-7.63201	-4.17593	0.685917	3.01219	1.4767	1.58498	0.958765	0.251376	-2.99365	3.07116	-0.198695	-0.291192	-1.02121	-0.686631	1.44689	-0.261074	0.830391	0.335382	0.588638	0.0174986	0.464497	0.229573	-0.668185	0.343771	-0.392724	0.625419	0.149093	0.0603398	-0.134415	-0.237074	0.0256667	-0.370552	0.141454	-0.143341	0.010067	0.0244474	-0.0288144	-0.0863245	0.0820832	0.0487338	0.0146887	-0.0258219	0.0174824	-0.0197935
Y23	1	15.1497	10.5869	-6.35466	-6.05442	4.61106	-1.67458	8.34073	4.00865	-1.96578	-1.41508	-0.30349	1.64028	0.223477	3.1847	-3.11848	-2.72125	2.31661	-0.35432	-0.450294	-2.75809	1.47671	-0.974851	-0.456838	1.10172	-1.68328	0.0033266	1.24289	-1.0243	0.696818	0.0427331	-0.5356	-0.094838	-0.319495	0.140094	-0.321918	0.0328185	-0.0437269	-0.0670678	-0.151216	0.110474	0.0527466	-0.0819	0.0776908	0.0519375	-0.0724481	-0.0146669	0.0412595	-0.0161224
Y24	1	22.9075	-15.6111	19.1682	15.9885	3.19161	-8.07236	-3.18899	5.21568	5.6334	1.35776	-0.0337253	-0.795391	1.04391	-1.17737	-4.53006	-3.36986	-3.74416	-3.9828	-0.0671687	-2.06523	0.287824	0.200277	0.323266	-0.124106	0.572663	-0.0855367	0.6168	-0.406628	-0.793451	0.77276	-0.631086	-0.345559	-0.28023	-0.388937	-0.00802858	0.4518	0.0688127	0.172665	0.0954904	0.0281605	0.0685346	-0.0233873	-0.0725736	0.015926	0.0358989	-0.00303671	-0.00150208	0.0132469
Y25	1	-112.354	6.8806	-1.62134	8.93458	14.3805	-10.7705	6.79072	-4.41673	1.93254	-3.51517	1.41365	0.248364	-4.64627	4.05836	2.46264	-2.22144	-1.43539	-0.216083	0.904316	0.412168	0.622515	-0.183946	0.489928	1.1732	-0.213372	-0.781807	-0.563422	0.366542	-1.0572	-0.313049	0.614996	0.222419	-0.17136	-0.117266	0.642687	0.0679197	0.100546	-0.205764	-0.0653616	0.0302589	0.06872	-0.0413305	-0.0592143	0.0221996	0.015306	-0.00394994	-0.00162168	-0.0123303
M1	2	64.8254	-17.6952	7.71317	-6.98966	-3.02599	3.59011	16.0064	0.620318	-4.02011	10.5001	3.00115	-4.2186	3.41369	-0.975152	0.642074	-1.31426	-2.50029	0.854516	-0.0077932	2.43873	-0.489304	-0.0705283	1.07622	-1.13471	0.229811	0.0581418	-0.292725	0.0269728	-1.20951	-0.559126	-0.369305	-0.489508	-0.297086	0.333798	0.270704	-0.19665	-0.0950135	0.12183	0.0836737	0.0551528	0.0520685	-0.00604005	0.0172827	0.0198094	-0.0635371	-0.00201817	-0.0128618	-0.0106791
M2	2	-35.4602	-49.7519	12.823	-0.157009	8.12265	3.24734	3.82977	2.70737	-0.423344	-4.52856	-3.64189	3.36931	-0.143684	2.22399	-3.512	-2.52658	-2.44095	-1.68324	-0.234315	1.01654	-2.16804	-1.76324	0.290867	0.233662	-1.01705	0.00990942	-0.416232	-0.45763	0.910768	-0.159469	-0.0600021	-0.244758	0.283637	-0.182387	-0.338565	-0.428461	-0.0194347	0.154003	-0.130684	-0.12832	-0.107116	-0.0164583	0.0819886	0.0136316	0.0196159	-0.00952757	-0.0133087	0.0207391
M3	2	62.306	4.39091	9.09103	-4.78747	4.07246	0.501718	2.27387	0.735074	-1.32741	0.000850658	0.355751	2.09472	-5.48695	-1.73906	-0.259406	-0.165247	0.917146	-2.94224	-2.24387	2.44219	0.67115	1.05314	-0.530103	0.0514955	-0.198794	0.165198	0.33389	-0.601767	-0.779772	0.915294	-0.50122	-0.479937	0.573799	0.52817	0.040471	-0.058645	0.286895	0.0603111	0.174709	0.0417286	0.0292555	0.0499537	-0.0122428	0.0932328	0.0456096	0.005066	-0.0169742	0.00785053
M4	2	-4.6228	-54.7098	7.4905	-1.78072	-7.5394	8.24953	2.1664	-0.594908	-0.455036	-8.35712	6.91771	6.53751	1.35568	3.74563	-3.05332	2.79007	-0.182156	-0.707584	1.37839	-1.12884	-0.190245	-1.04004	0.415583	0.000116064	0.376943	0.660848	0.313817	0.122167	-0.365528	-0.545177	0.0756777	0.233025	0.112202	0.247639	0.289348	0.196887	-0.0190389	-0.0881516	0.183561	0.049731	-0.0044418	0.128691	0.0118015	-0.0324096	0.00929218	-0.0170572	0.00784435	-0.0231712
M5	2	-21.4142	-25.1729	-12.039	-8.13998	-8.52015	0.960891	8.07433	-0.217276	-3.39865	-1.12456	-4.39367	-0.156869	3.03613	-2.70939	0.96378	0.606974	-2.26361	-0.297027	-0.46895	-2.11167	-0.415664	0.902843	1.13936	1.08472	0.578364	-0.53311	-0.668582	0.0465162	0.623579	0.277828	0.0347252	-0.296557	-0.0761733	0.126091	0.000230334	0.139314	0.0266047	0.0256605	0.149373	0.00924528	-0.0454785	0.0676505	-0.00232644	-0.0555752	-0.0384143	-0.0222177	0.024722	0.0394504
M6	2	66.6961	-10.7675	7.18443	-11.9436	2.90714	4.45703	-8.1386	-6.5712	-5.31983	1.18003	0.412361	-1.98393	-0.969304	-1.06281	3.32148	-1.75699	-2.15285	2.84119	-2.18064	0.497427	-0.531294	-0.615455	-0.399021	1.2174	-0.573314	-0.0941937	-0.460075	0.123805	-0.601939	0.412268	-0.36584	0.159254	-0.308766	0.0326643	0.0838904	-0.109342	-0.272917	-0.0191817	0.125992	-0.154611	-0.0895364	-0.0496307	-0.0519309	0.0230838	0.0552526	0.0277592	0.0504925	0.00560431
M7	2	-15.0954	-38.6457	2.10165	-9.73051	13.5512	4.74364	-2.11837	-5.10254	2.46372	4.5144	0.108116	-7.06146	-2.52875	-2.13991	1.86091	0.305973	1.98234	-1.9857	1.11965	0.108574	2.04095	0.723363	-1.10951	2.4336	-0.334271	0.377585	0.00954353	0.178821	0.136483	-0.183211	0.162853	0.127634	0.148108	-0.177746	-0.0459441	0.0258191	0.0507017	0.226326	0.106204	0.125243	0.0156876	0.106475	0.0506481	-0.0235246	0.0452287	0.0333321	-0.0456132	0.0200115
M8	2	-41.9248	13.394	-5.43016	1.07325	1.70741	4.99093	-8.89622	0.852236	-1.60628	-0.656303	-2.23707	0.501031	0.78413	-1.80902	0.050834	0.720348	-0.853191	-0.0594353	-1.27042	-2.08393	1.70961	-1.88797	-1.04057	0.00955764	0.0770205	0.660566	-1.48135	-1.02551	-1.23695	0.140273	0.387347	0.0289753	0.226123	0.0254533	-0.455323	-0.0612722	-0.223584	0.0460361	-0.0250229	0.00329039	0.0620027	0.0549184	-0.0828084	0.0153983	-0.0177247	-0.0866023	-0.0220911	0.0185499
M9	2	41.6494	-37.1969	-3.87644	9.29908	0.651705	-6.18136	1.44985	2.64201	1.67191	-3.78579	0.847402	-7.5358	-1.71369	-3.53063	3.54037	-2.47446	0.584984	0.147393	-1.33472	-0.515265	-1.11195	-1.61208	-0.880777	-0.180346	1.36272	0.294876	1.0193	0.0102629	0.23395	-0.263379	0.0931608	0.343873	-0.156649	-0.0558338	0.359896	-0.0574088	-0.315844	-0.240058	0.192322	-0.185348	-0.103786	-0.0544307	0.111112	0.0214932	0.00989159	-0.0600006	-0.0249009	0.00575753
M10	2	-85.5466	7.16338	-31.2304	-11.5582	-3.60126	1.6644	-1.73612	-2.32078	5.40173	0.0964234	-1.12848	-0.102978	-1.26447	-0.786071	1.90552	0.214127	-0.329026	-0.899587	-0.166961	2.59396	1.83221	-0.288995	0.543754	-1.02861	-0.691564	0.660258	0.926218	-1.05472	-0.46508	0.657571	0.143575	0.0285622	-0.29557	-0.0586521	0.0906758	-0.104377	0.187889	-0.00894429	0.0572355	-0.260337	-0.0668552	-0.024709	-0.0209444	-0.0233002	-0.0245249	-0.0131598	0.0159738	-0.0156233
M11	2	-45.9927	13.0436	3.21496	5.93915	8.89494	9.93412	2.71727	-5.46133	3.99295	-1.88322	-7.57751	-3.24344	2.14284	3.38358	-3.84387	1.81902	-0.568995	1.42284	-1.47572	-0.207374	1.16199	0.0581889	-0.972446	0.00970913	1.62793	-0.376613	0.147429	-1.29365	1.30504	0.695673	-0.120976	-0.236816	0.604535	0.565098	0.356904	-0.0359885	-0.0315126	-0.0455463	0.219168	0.1839	0.0338174	-0.0686482	0.0143709	-0.0157983	0.0460749	-0.0156799	0.0260517	-0.0360987
M12	2	-4.92969	12.0045	-0.157199	2.15671	6.07963	-11.1983	5.06923	1.72795	-5.57236	-2.99575	-8.46575	7.71637	-2.04866	-5.27555	-2.01977	0.71618	-0.388493	0.616052	1.27591	1.301	-0.89999	0.0191643	-1.88085	0.29629	1.48411	-1.26378	0.263063	0.853195	-1.05769	0.312734	-0.296332	0.16561	0.181957	0.102177	-0.369587	-0.574591	0.0326014	0.153009	0.0297754	-0.0962224	-0.0499488	-0.00346231	-0.000993498	-0.0424238	-0.0201869	0.0415639	-0.0265151	-0.0407638
M13	2	-7.16871	19.586	16.7666	4.87345	14.6913	3.83378	11.7298	3.44775	2.12857	1.69933	5.31678	-0.271377	1.17245	-1.45932	0.438233	0.289689	1.85703	-0.841271	1.31671	0.442761	1.14555	0.695291	3.03369	0.779037	0.417693	-0.807128	-0.727404	-1.25196	-0.475389	-0.479496	0.437616	0.744209	-0.0040942	-0.0775614	-0.286684	-0.255511	0.0695132	0.114988	0.174793	-0.128088	0.0153507	0.0435737	0.013582	0.0407861	-0.005558	-0.0170868	0.0581621	0.0050943
M14	2	-4.78759	2.30741	20.2494	1.48226	7.82333	-4.52528	-9.22104	-3.23644	-0.500361	-4.91445	-0.502984	4.3054	10.8477	0.459465	3.69274	2.47235	-2.02162	3.03245	3.05694	2.72896	1.44504	2.76969	-0.121151	0.460205	0.746239	0.726845	1.17609	-0.146959	0.416884	0.0262492	0.163126	-0.193018	-0.450089	0.295591	-0.305012	0.0972293	-0.0647877	-0.0312365	-0.0428435	0.0173677	-0.0273618	-0.0186776	0.0343492	0.104802	0.0067031	-0.04806	-0.0357642	0.0282659
M15	2	-38.7686	-22.6567	3.34694	-1.64244	5.59049	-3.17348	-7.07931	2.96764	-0.260942	-0.988415	1.41654	-2.72568	0.138491	0.372824	-2.05978	-2.16695	2.15084	-0.167474	3.67047	3.03091	-1.05664	-0.459662	-0.448029	0.408659	-1.24291	0.404249	-0.160748	0.16879	0.260024	1.16869	-0.393055	0.143429	0.387992	0.256934	0.139898	0.184452	-0.129199	-0.335597	0.0729158	0.0185908	0.0908643	-0.0263653	-0.0180434	-0.0761641	-0.0800441	0.0448277	-0.0294965	0.0315021
M16	2	-20.9439	0.559172	-1.74098	-2.15358	3.38376	5.90999	0.140593	1.7832	-1.39251	-5.61509	0.476112	-5.2036	-2.02504	-3.63599	0.00765118	1.7887	-1.88639	-0.725046	0.48561	-0.3077	-0.639766	-0.889345	-0.146537	0.0805468	-0.25739	-0.514984	0.595604	0.206097	-0.512346	-0.272786	-0.216592	0.41127	-0.945858	0.494128	-0.0253134	-0.0738476	0.112622	0.0329937	-0.396373	0.201558	0.138063	0.0728829	-0.0148296	-0.00338239	0.109039	0.0105421	-0.0189291	-0.0377445
M17	2	-30.5171	2.70682	-7.68631	-8.11327	1.63852	0.853853	4.80883	0.639822	4.05226	-0.0593292	-6.79036	1.73815	-0.325952	1.42194	4.23095	-2.17752	-0.473998	-1.61999	0.547029	-0.764964	0.480742	-0.101503	-0.812114	1.68201	1.15543	0.5738	0.852553	-0.224342	0.425206	-0.388716	-0.12767	-0.304311	-0.230022	-0.126896	-0.319379	0.029615	-0.063564	-0.00230564	-0.018163	-0.140471	0.0608302	-0.0176283	-0.0484545	-0.0276151	0.0218468	0.0184163	-0.00622952	0.00515092
M18	2	8.08887	-24.2148	0.793302	-0.120142	-7.73348	3.87706	6.33087	0.905213	9.2193	-0.182682	-3.70877	0.604338	-1.86249	-1.90583	-0.824702	4.45112	-4.27171	1.07944	-0.588784	2.96066	0.230349	-0.893449	0.507932	-0.846094	-0.37541	-0.597163	0.637113	0.349163	0.509688	-1.00597	0.0638117	0.651963	0.373685	-0.046528	-0.213933	0.142617	-0.160717	-0.0757853	0.0795236	0.112381	0.0306756	-0.159241	-0.110316	-0.0210312	0.0233783	0.0192145	0.0235208	0.0215249
M19	2	0.452438	2.33104	2.9237	-7.76621	-8.03936	8.52039	-0.222337	0.243818	0.989994	-0.245135	0.283866	0.714465	-0.731694	-0.337562	0.972793	0.987056	-1.79974	0.472706	3.0168	-2.04132	-0.589469	2.06351	-2.37442	-0.895831	-0.660914	-0.104272	0.335558	0.909142	0.39379	-0.221223	-0.30492	0.25721	-0.310174	-0.232265	0.0928911	0.048352	0.368505	-0.00349192	0.178521	-0.000136145	0.100866	-0.0752872	0.00951132	0.081992	-0.0373528	0.0282423	0.0151063	-0.0277803
M20	2	-47.3159	2.59551	7.86019	15.6822	1.8896	-3.84067	-0.767718	6.87823	-1.47956	2.48781	5.02099	-0.710304	1.08023	0.422992	3.75282	0.0116368	-0.278212	0.258864	-1.37501	-1.3069	2.49108	0.101154	-0.0592232	-1.69403	0.279918	-1.21345	1.07855	1.33495	0.327913	0.398197	0.696693	-0.54773	0.178368	0.00588591	-0.150585	0.0203733	-0.00720563	0.0270521	0.00411263	-0.0550903	-0.0486435	-0.0853603	0.0348266	-0.0768106	0.0788298	0.0166674	-0.00587295	-0.00536254
M21	2	-0.152742	14.3623	12.5487	4.06635	-1.80392	9.11373	-2.82458	10.6948	8.09296	4.44421	-5.22369	3.60141	2.41897	-3.00514	1.2262	-0.268556	0.49385	1.04829	1.58051	-0.196937	-1.37613	-0.966543	0.886411	1.05863	0.299706	-1.64468	0.210894	0.895474	0.664705	0.165917	0.207184	-0.236592	-0.0316343	-0.401311	0.470174	-0.14383	-0.0262275	-0.081253	-0.0735722	-0.0538957	0.033213	0.15769	-0.0194335	0.0119725	-0.0369354	-0.00511736	0.0137142	-0.00411079
M22	2	-116.663	-14.7067	7.31691	-4.20937	9.33127	-0.916969	5.35308	-0.1427	-1.48677	-0.849578	6.87976	3.48449	0.526856	-3.4263	3.79373	-0.612044	0.151913	1.32399	-4.76995	-1.09359	-1.80791	-0.189655	-2.13951	0.273652	-0.485353	-0.069152	-0.852701	0.345522	0.57728	-0.449889	0.352478	-0.336787	-0.341118	0.234634	-0.121229	0.146439	0.24903	-0.0310012	0.0992336	0.0161537	0.0649353	0.00614199	-0.00150228	0.00287411	-0.0592377	-0.00433167	-0.0135019	0.00697484
M23	2	-6.68958	9.12118	3.17151	7.48292	6.42945	1.50333	1.10745	-1.14149	2.25092	2.53066	-0.938712	4.8602	-4.20264	1.58191	2.22192	3.61967	-3.46601	-2.41897	-2.67699	0.520852	0.183537	3.01325	-0.619839	-1.15254	0.478803	0.195972	-0.981071	0.14727	-0.408817	0.260181	-0.267577	0.335481	0.111735	0.0368089	0.0495638	0.520987	-0.412311	-0.0950677	-0.178439	-0.0430892	0.0244608	0.085805	0.18308	-0.0156572	-0.0692317	0.0523996	0.0150999	-0.000357592
M24	2	-2.44063	46.0692	11.1953	8.39669	-8.59275	-1.9925	1.63961	-3.50014	2.13292	4.29267	3.1986	-3.91425	1.41813	2.31453	-4.84114	-2.97176	0.148769	0.575712	-1.80326	0.44615	-0.503152	-1.62756	-2.28811	0.164836	0.132461	-0.0795272	1.30892	0.468248	-0.0277745	-0.143688	0.388952	0.27485	0.0418865	-0.399566	0.0579331	-0.0355525	-0.365795	0.0859796	0.0808109	-0.00695971	0.0844019	0.0403338	0.009064	0.0643585	0.0187967	0.000821274	-0.0271221	-0.000413389
M25	2	51.4488	-8.98318	13.9026	13.3439	-5.58254	8.45495	1.48009	-13.8646	3.66746	1.06655	-7.04655	3.6738	-0.936814	0.434218	1.66424	-3.519	2.20033	3.92653	-1.58191	-0.967321	-0.993728	0.288852	1.78132	-1.0946	-0.836897	0.736553	0.553572	-0.406337	-0.672782	0.373855	0.512298	-0.0217935	-0.280235	-0.332187	-0.182788	0.176116	0.091293	0.0236476	-0.091922	0.0738018	-0.0230116	0.0321333	-0.0119534	-0.0353769	0.00100244	0.0362481	-0.00354572	-0.00292583
O1	3	9.59118	-12.1598	-11.9664	10.1778	-13.2534	4.13577	3.61	0.150182	-1.95525	0.0441356	0.504374	-6.87636	1.72782	-0.312531	-1.30656	-0.919791	0.76061	1.98593	-1.01677	2.32899	2.46465	1.59077	-0.540238	-0.000258889	0.830259	-0.416559	-0.919602	1.0597	0.597571	1.22214	0.361909	0.277943	0.221569	-0.0657653	-0.0614612	0.0340023	0.431442	0.222671	-0.170802	-0.0807854	0.134653	0.0519076	0.00886996	-0.00812261	-0.0220113	-0.0212606	0.0126671	0.0129977
O2	3	49.2165	8.57665	-9.17439	-4.43205	-6.46381	3.38883	5.74792	0.811635	-2.18087	0.308561	-0.0602424	2.07591	-0.142683	-3.33965	2.2767	4.47858	-0.333636	-0.312942	0.228688	-2.4779	-1.02624	-0.11419	1.39707	1.40911	0.519716	2.45465	-0.446798	-0.138478	-0.256494	0.530701	0.130199	-0.0590666	0.346327	-0.252781	0.403697	-0.236833	-0.111238	-0.0572921	-0.131172	0.0643214	0.10697	-0.164287	0.0255814	-0.0121082	0.0300597	-0.00889143	-0.0601706	-0.0136573
O3	3	24.7042	4.57384	3.42026	-4.3308	6.02601	-9.08066	2.03795	0.92659	-0.841317	-1.98103	-8.514	3.69729	1.08588	-3.11786	-1.29538	-1.90245	2.48926	-1.23282	-1.24362	0.461799	0.422356	0.0128676	-1.60555	-0.951664	-0.301425	1.6618	0.00754169	0.690494	-0.156811	-0.807909	0.621507	0.28139	0.237649	-0.144614	0.520139	0.242911	0.234419	-0.0183039	9.63794e-05	0.136956	-0.161873	0.0682711	-0.0384811	0.0421535	0.000205019	0.0082048	0.0312667	0.0113872
O4	3	-31.0905	-20.1789	-6.45455	0.916075	1.21021	11.9239	-0.541643	5.80005	-3.09684	1.33968	2.57298	-0.8988	-0.997032	2.8108	-1.21076	0.751922	3.13917	1.12155	0.155648	1.95428	-2.55191	-1.19153	-0.000193408	-0.25472	1.35702	-0.0796728	0.412745	-0.128596	-0.556673	-0.401573	-0.101934	-0.145983	0.189606	0.230075	-0.117224	0.268758	0.0901184	-0.247993	-0.218846	-0.115813	-0.0336311	0.0447899	-0.023255	0.0684829	0.0711312	0.039459	0.0126489	0.0345892
O5	3	-10.6128	4.7577	6.62598	-4.99102	-1.63912	-4.02562	1.21134	5.07346	0.426924	-3.92664	-2.7412	-0.856909	-1.72659	1.89754	3.1113	0.059528	3.13316	0.00833654	-0.667993	-1.13237	-2.55708	1.43144	1.17188	-0.638335	0.219946	-0.21844	-0.469096	-0.732567	-0.0139851	0.864099	-0.0432003	-0.0739679	-0.293881	0.180859	-0.160145	0.222022	-0.0943047	0.0858496	-0.00172199	0.00688573	-0.0124817	-0.0164569	-0.0279594	0.0237128	0.0632338	0.0109391	0.0258749	-0.014808
O6	3	19.7507	-22.6171	3.63454	12.322	0.842404	-3.4566	-7.74347	-2.37156	-0.217462	-11.2038	1.64161	-3.07287	-0.25419	2.39699	3.0365	3.08501	-1.51062	-0.302137	0.246093	-1.59053	0.519703	-1.50352	0.363851	-0.470228	-1.37003	0.166855	-0.318017	0.489096	-0.403186	0.65275	-0.0535589	0.019233	0.218798	-0.221357	-0.0313997	-0.217844	-0.172272	0.368238	-0.00410471	-0.0499858	0.070913	0.0180733	-0.0392247	0.0238281	-0.0415923	0.0506318	0.0351331	0.0282936
O7	3	34.7304	-5.56115	-0.951903	-3.21953	2.07955	-2.65441	1.29353	1.43677	-2.45302	-2.01535	2.93353	0.548311	2.89971	4.6955	0.47235	1.20911	1.34328	0.535162	-0.610082	-0.115364	-0.255158	0.0685551	-1.7459	-0.402361	1.80291	0.160995	-0.0139294	0.35323	-1.30805	0.122368	0.275241	0.226697	0.395457	-0.199425	0.098093	-0.201448	0.0757981	0.049169	-0.220735	0.189555	-0.0712592	-0.0332496	-0.042526	-0.00368007	-0.0429528	-0.0512816	0.0281129	0.0248338
O8	3	37.531	-7.55326	-6.25264	-0.978202	-6.01533	-5.2795	-3.97698	-1.42841	1.06872	3.06794	3.07957	4.08567	0.816551	-1.49446	-1.70938	-0.17012	0.65744	1.74164	-0.531407	-3.34386	-3.18034	0.900108	0.199896	1.07016	0.0645551	-1.54866	-0.256171	0.228582	0.23592	0.392866	0.113073	0.298763	0.291802	0.324002	-0.0191192	0.133424	0.0617826	0.0171101	0.109354	-0.0109927	0.134519	-0.0101847	-0.00788007	-0.00967068	0.00819762	-0.0356479	-0.00650479	0.0103475
O9	3	15.6365	20.2113	2.67009	-8.25317	-2.45872	2.64686	1.35181	-1.20858	3.02222	-7.08832	0.197946	-4.98163	-0.0470069	-2.27347	-0.91779	-2.95462	-0.159461	-0.356444	0.368185	-0.807144	-1.96529	0.984031	0.0939955	-1.67429	-0.115614	-0.277126	0.509655	-0.221159	-0.778376	0.326645	0.368512	0.464049	0.0734564	-0.0212334	-0.584104	0.112839	0.292833	-0.33135	0.0732786	0.0358318	0.00116031	-0.0776009	0.03476	-0.021588	-0.053052	-0.000719157	-0.0393768	0.0201455
O10	3	-40.6503	4.28014	-21.2972	-14.6393	7.16386	-7.87582	-7.23591	0.243185	-5.37624	4.77016	-2.88444	-4.78415	3.44669	-1.55885	-2.0322	2.8181	-1.35608	-1.48247	0.0171764	0.8774	-2.46899	-0.23351	0.150507	-0.629028	0.298938	0.0222917	0.24589	-0.0654242	0.155732	0.0185581	-0.0935275	-0.319252	-0.261035	-0.451848	0.17974	0.292112	-0.0831108	0.0941617	-0.0260368	0.0130311	0.0766714	-0.00533849	-0.0242728	0.0692376	-0.0302661	-0.00630663	0.045276	0.0107566
O11	3	-31.8933	-15.0774	25.053	-20.5744	7.81326	-7.06348	-10.5382	5.1768	-1.44437	7.03866	-3.96138	-3.27648	-7.97601	4.13105	-4.37639	4.07853	0.177922	3.15056	-2.05555	-1.5836	1.47351	-0.373613	2.76718	-0.423457	0.893252	0.743125	0.412989	0.828115	0.236629	-0.108798	-0.178403	0.195959	-0.370089	0.0309236	-0.0915806	-0.0311596	0.24913	-0.0285274	0.0401793	-0.0389498	-0.0605786	0.00760155	-0.0244216	-0.0124444	-0.0603452	-0.0205189	-0.0456002	-0.00437739
O12	3	-79.8443	-0.350437	17.0499	-2.56545	-20.4196	-17.8068	-3.56162	-0.860766	6.62178	3.70378	-0.0213728	-2.3571	4.60941	-5.6998	-1.82844	2.30321	1.47058	1.08072	1.31565	-1.74443	0.832071	-1.14428	-0.0917307	-0.489862	-0.815446	0.170305	-0.0769904	-1.19034	-0.892418	-0.0270218	-0.114916	-0.129387	0.124474	0.417098	0.293859	-0.20648	0.0273106	-0.0209464	-0.157782	0.0290877	-0.0758653	0.0230438	0.108812	-0.0195667	0.0229011	0.0394331	0.0358022	0.0136641
O13	3	-62.7314	11.2488	9.04957	-25.7111	-13.5513	-4.22936	-4.89899	-1.90772	-6.83511	-2.07015	3.46602	4.78428	-2.12304	-0.236034	-2.31094	-3.96378	0.690258	0.772268	-0.725309	1.29268	0.486087	3.16522	0.919242	0.307503	0.227171	-0.364007	0.487815	-0.849285	0.0889094	-0.450071	-0.0452062	0.604771	0.407979	-0.350421	0.228242	-0.102096	-0.2638	0.146672	-0.0296443	-0.0716951	0.157762	-0.0593234	0.0126065	-0.0146897	0.0469039	0.000416082	0.00780054	0.00945896
O14	3	-31.8079	-16.1395	17.984	8.68752	2.745	-1.18539	3.45423	-5.08146	-9.15272	12.7817	2.35875	-0.944912	2.46106	0.315141	1.50902	-0.913317	-2.43358	-1.31686	1.24481	-0.195037	-1.05092	0.244517	-1.45851	-0.426278	-0.632889	0.77579	-0.470961	-0.889004	1.15305	0.503224	-0.116662	0.552592	0.177943	-0.288574	-0.280603	-0.219222	0.0492843	-0.265353	-0.173636	0.0933867	-0.0853049	0.0279936	-0.0783286	-0.0708582	0.0336053	-0.0113795	0.0177619	-0.021028
O15	3	-79.017	49.8835	-1.63215	9.80897	-9.20743	-6.72431	10.5734	-3.05611	-0.689606	-1.37737	2.21215	0.0344094	0.796371	2.81777	0.480077	-1.03834	0.0384715	0.858909	-0.594155	0.536559	-0.191599	-1.39437	1.4939	0.516072	0.639193	1.60129	-0.451488	1.1315	0.778368	-0.248387	-0.763512	-0.212731	-0.0339218	0.109379	-0.158325	-0.0169606	-0.133617	0.136381	0.0444972	0.0582973	-0.0107869	-0.000742452	-0.0276974	0.0295994	-0.0254906	0.053859	-0.0257924	0.0140046
O16	3	13.2709	31.6063	9.40315	-11.4305	-11.8645	-5.4373	6.16999	-7.55324	0.546352	-2.14968	5.12338	-0.673614	-4.37258	1.13726	0.855915	0.769607	-1.30677	-1.45183	3.2994	0.0825533	-1.02765	-1.07456	0.357356	-0.518962	-0.319861	-0.501248	-0.838889	0.564085	0.569351	0.81258	0.293343	-0.389353	0.263564	0.153403	-0.0303565	0.235327	-0.0178401	0.0103843	0.0330344	-0.0519149	-0.201723	0.0675879	-0.0676779	0.0582648	-0.00162336	-0.0358972	-0.0228409	-0.0344263
O17	3	-75.4577	0.767921	-5.49884	11.7462	-8.73515	14.9013	-1.86215	3.49027	-15.6197	0.00492459	-4.96811	-1.10276	-0.0434381	-2.77977	-1.26904	-2.08543	1.33416	-0.8875	2.30073	-1.31788	1.75635	0.0494737	1.23504	-1.461	-0.181513	-0.0217655	-0.16228	0.711882	-0.665835	-0.505138	0.174424	-0.240914	0.0587967	0.0176582	-0.152045	0.319777	-0.222631	-0.00948344	0.211488	0.0676314	-0.0459783	-0.0366825	0.0380578	0.0201863	0.0306832	0.0124054	0.0008648	-0.0045268
O18	3	5.30861	25.6432	11.5544	-7.54441	-1.54326	6.70689	3.43417	-2.12456	-2.3793	-1.96994	-3.52971	-2.55636	3.7828	0.155145	0.811573	0.169852	-0.426541	-1.9392	-0.303731	-1.44653	0.612457	-0.346832	0.883617	1.42172	0.486179	-0.181512	0.0825262	0.18016	-0.268968	-0.0738721	-0.060539	-0.248081	0.571386	-0.159287	0.204747	0.262794	0.150205	-0.300316	-0.216914	-0.232921	-0.00895849	-0.0366057	-0.0421364	-0.00309993	-0.01562	0.0154362	-0.00210228	0.00779563
O19	3	-1.77078	19.5814	-4.23512	13.2895	12.2637	-0.0385459	6.47581	-2.83079	0.286096	4.33633	1.81313	-0.634324	-4.65501	-0.655903	0.819406	4.88855	3.12048	2.2067	2.79345	-1.45312	-1.17569	0.174658	-1.29589	0.00573364	-0.252315	1.44654	1.79944	0.257937	-0.414729	0.0467431	-0.234181	-0.0702745	0.119498	0.19003	-0.18818	-0.047311	-0.139426	0.0839322	0.160247	-0.13976	0.0762492	0.0477032	-0.0314679	-0.050553	-0.00901795	-0.0152631	0.0505006	0.0155939
O20	3	22.3116	16.6112	-9.55991	-6.48336	-14.8927	-3.2752	9.54136	-4.57244	1.62293	-0.208688	-2.64701	1.22932	-1.73331	1.87677	-2.55796	2.12249	-0.0674043	-0.0228671	0.194714	-0.254699	1.6129	-0.485551	-0.791011	0.0492273	-0.949612	-0.93685	-0.729277	0.446369	0.00327676	-0.536652	-0.369693	0.0430433	-0.376989	-0.0300775	-0.127684	-0.0568196	0.0135267	-0.0832682	0.0419936	0.0158978	-0.00867981	0.075772	0.0323941	-0.0193556	0.0694653	-0.026486	-0.0302471	0.0915627
O21	3	-51.3719	2.5606	4.28602	18.9093	-16.3833	10.0061	-10.2707	-2.72742	-1.88256	0.594353	1.01433	3.01456	1.79968	-0.669852	2.59596	3.34605	1.76841	-0.893094	-2.88627	1.84264	0.213853	-1.76655	-0.181456	1.15448	-0.967342	-1.17946	0.439713	-0.951602	-0.476414	-0.0769269	-0.837825	0.14021	-0.092826	-0.189169	0.190046	-0.113083	0.205823	-0.0464874	0.113783	0.0299464	-0.0584312	-0.0247265	-0.0203526	0.0284838	-0.0666909	-0.00583975	-0.0343849	-0.0271164
O22	3	18.7566	-9.95409	9.56441	-3.29433	-18.8814	-6.61105	0.334588	7.94375	3.39654	-0.692426	-3.04101	-3.8323	1.15733	5.69494	5.55149	0.534741	3.32825	-1.74227	0.057933	1.10453	-1.16221	2.16744	-1.61988	-0.700387	0.142007	0.127898	-0.945638	-0.928076	0.0271221	-0.971024	-0.473336	-0.219452	-0.20665	-0.0375337	-0.0648272	0.0654761	0.00159206	0.18056	0.0627547	-0.0355643	0.00723215	-0.00669067	-0.0531453	-0.0855645	0.023964	-0.0232491	-0.00890032	-0.0234895
O23	3	36.9051	7.91653	9.12332	-16.7982	11.933	9.14686	7.21872	-1.08241	3.27912	-4.01024	3.03631	-2.18124	6.49875	-0.354787	-0.674961	1.38098	2.67342	-0.566507	-0.655603	-0.667549	1.59358	0.550492	0.0581091	-0.760882	-0.544856	-0.314394	0.249802	0.449296	-0.0488114	0.179668	-0.500755	0.0106218	0.0711181	-0.502159	0.118298	-0.000851064	-0.151236	0.00903634	-0.110742	-0.126773	-0.0140264	0.0304525	0.00420506	-0.0366562	-0.00636712	0.0194162	-0.0402837	-0.0274549
O24	3	29.7216	61.2358	9.26471	-5.70053	-8.02925	9.28785	-13.3949	5.42267	-0.0744087	-3.14743	4.29208	-2.6438	-5.87284	-1.17219	0.732372	-0.0394803	-2.18355	0.0681577	0.62837	0.619177	-0.868203	-1.2397	-0.906208	1.0981	1.29995	0.637138	-0.35243	-0.391026	0.900928	-0.40343	0.214881	0.00910409	0.0652275	-0.16892	-0.168454	0.0100238	0.125797	0.118551	-0.0138501	0.0715914	-0.105756	0.0295664	0.0879799	-0.0360782	-0.00537999	0.0179588	0.0358551	0.000865853
[truncated: 26 more columns]
